# Supplementary material for: StonPy: a tool to parse and query collections of SBGN maps in a graph database
Source: Bioinformatics. 2023 Mar 10;39(3):btad100. doi: 10.1093/bioinformatics/btad100 (PMC10017094; doi:10.1093/bioinformatics/btad100)
Supplement: btad100_Supplementary_Data [file btad100_supplementary_data.zip]

Archive with 2 entries (2 files):
- rev_supp_mat.pdf
- response_to_reviewers.pdf
